# Supplementary material for: Time to Prostate-Specific Antigen Failure as a Unique Prognosticator of Overall Survival in Biochemically Recurrent Prostate Cancer Patients Undergoing Radical Prostatectomy
Source: Adv Urol. 2025 Aug 28;2025:2961319. doi: 10.1155/aiu/2961319 (PMC12411023; doi:10.1155/aiu/2961319)
Supplement: Supporting Information — Additional supporting information can be found online in the Supporting Information section. [file 2961319.f1.xlsx]

## Sheet: Sheet4
Supplement Table. Cox Univariate and Multivariable Analysis for Overall Survival in Patients with Longer TTBR.
		Univariate				Multivariable
	HR	95% CI	p value		HR	95% CI	p value
Age, y
<65	1				1
≥65	1.505	0.450 - 5.033	0.507		2.35	0.327 - 16.903	0.396
Baseline PSA level (ng/ml)
≤10	1				1
10.1 - 20.0	1.028	0.229 - 4.620	0.971		569.605	2.934 - 110584.162	0.018
>20.0	1.864	0.495 - 7.015	0.357		60.009	1.788 - 2013.658	0.022
Clinical T stage
T1	1				1
T2	2.316	0.477 - 11.253	0.298		2.696	0.105 - 69.005	0.549
T3	5.887	0.983 - 35.276	0.052		141.075	0.786 - 25316.181	0.062
Biopy Gleason score
≤6	1				1
7	9.744	1.174 - 80.878	0.035		2242.11	4.054 - 1239997.578	0.017
≥8	8.223	0.851 - 79.493	0.069		91.136	1.239 - 6704.557	0.04
Pathological T stage
T2	1				1
≥T3	2.789	0.816 - 9.536	0.102		0.032	<0.001 - 6.424	0.204
Pathological lymph node stage
N0	1				1
N1	6.179	1.804 - 21.167	0.004		1088.93	5.014 - 236484.591	0.011
Postoperation Gleason score
≤6	1				1
7	1.256	0.275 - 5.731	0.593		0.006	<0.001 - 0.612	0.03
≥8	3.731	0.704 - 19.770	0.122		0.039	0.001 - 3.079	0.146
Surgical margin status
Negative	1				1
Positive	1.993	0.566 - 7.018	0.283		6.053	0.316 - 115.860	0.232
PSA doubling time at BCR
>9 months	1				1
≤9 months	6.556	0.763 - 56.348	0.087		NE
